# Supplementary material for: Usability of a Community-Based Dementia Resource Website: Mixed Methods Study
Source: JMIR Aging. 2023 Apr 20;6:e40762. doi: 10.2196/40762 (PMC10160937; doi:10.2196/40762)
Supplement: Multimedia Appendix 1 [file aging_v6i1e40762_app1.xlsx]

## Sheet: Sheet
What is your role?		What is your age?	What is your gender?			How do you currently find information on dementia-related services in your area?		Has there been a time when you didn’t know where to look?					If so, what did you do? Where did you try to find information?	How often do you search for dementia-related services?					Has there been a time when you didn’t find what you were looking for?					If so, what did you do? Where did you turn to find additional information?	What sorts of programs are you most interested in when you search?		What types of services do you use to help care for an individual with dementia, if any?	What is your preferred device for finding information online on dementia-related resources?		Would you find it helpful to know that certain businesses (e.g. banks, coffee shops, restaurants) have received training to be more Dementia Friendly?		What would make an organization Dementia Friendly for you?	Do you have access to the internet?					Do you have experience using a tablet or computer?					Thank you for completing our survey! If you have any other comments please let us know below.
Response	Other (please specify)	Response	Female	Male	Unspecified	Response	Other (please specify)	Always	Usually	Sometimes	Rarely	Never	Open-Ended Response	Multiple times per week	weekly	Monthly	Less than one time per month	Never	Always	Usually	Sometimes	Rarely	Never	Open-Ended Response	Response	Other (please specify)	Open-Ended Response	Response	Other (please specify)	Yes	No	Open-Ended Response	Always	Usually	Sometimes	Rarely	Never	A great deal	A lot	A moderate amount	A little	None at all	Open-Ended Response
Other (please specify)	Spouse of a person with démentia	65 to 74		Male		Internet		Always					Attend an information session at Society HQ		weekly				Always						Adults' day programs		Assistance by PSW	Computer		Yes		Have to become more familiar with current services in the first place	Always						A lot
Other (please specify)	Volunteer	65 to 74		Male		The Dementia Society				Sometimes			I had many conversations relied on the help of other family members. (This was 10+ years ago for my father).			Monthly					Sometimes			See #6	Other (please specify)	Education, so I can more knowledgeably help people.		Computer		Yes		Awareness of dementia in the staff and related accessibility.		Usually				A great deal
Other (please specify)	Senior Living Advisor	35 to 44	Female			Internet					Rarely		Contacted former colleagues at seniors community centres			Monthly						Rarely		Reached out to dementia society, resource centres	Respite care		At home Respite care, day programs, short term respite stays, caregiver support	Computer		Yes		Understanding how to communicate is huge. To do that, they should have some basic understanding of the most common symptoms of dementia in general. Sensitivity training? Recognizing what to do in a crisis, or when someone is lost, confused, etc.	Always					A great deal
Other (please specify)	family member	55 to 64	Female			Specialist Doctor			Usually				spoke with doctor /nurse				Less than one time per month				Sometimes			nothing	Adults' day programs		father has memory problems not dementia	Computer		Yes		knowledgeable	Always					A great deal
Caregiver		45 to 54	Female			Friend(s)					Rarely		Friends, other caregivers, friends in field, health care waiting rooms			Monthly					Sometimes			See above box	Personal and home help			Tablet (ipad)		Yes		Training, pamphlets, how relate to people live with, patience, art,		Usually							A little
Caregiver		55 to 64	Female			Other (please specify)	Day services provider				Rarely		Word of moth other caregivers		weekly							Rarely			Other (please specify)	All of the above except retirement homes, and transport	All of above except LTC ( for now), retirement homes and transportation	Computer		Yes		Aware of features of dementia such as lag in processing time, difficulty paying such as remembering pin , inappropriate social distance ( esp COvid 19)	Always						A lot				May make it easier if more than once choice could be made such as question number 10. Question number 7 is difficult to answer...it depends on the time....the level of care the individual w Dementia needs at a given time
Other (please specify)	Volunteer	75 or older	Female			The Dementia Society					Rarely				weekly							Rarely		Calling ,or e-mailing Dementia Society	Other (please specify)	Let's get Moving exercise as a volunteer, Lunch bunch	I am a volunteer	Tablet (ipad)		Yes		Better communication between groups	Always						A lot
Physician		55 to 64		Male		The Dementia Society			Usually				Google			Monthly					Sometimes			different combinations of search words	Adults' day programs		respite, retirement homes, PSW	Computer		Yes		staff with training - having enough time to deal with PLWD	Always					A great deal
Other (please specify)	Volunteer	75 or older	Female			The Dementia Society						Never			weekly								Never		Support groups		Physician, dementia support.	Tablet (ipad)		Yes		Patience withe the individual with dementia.			Sometimes					A moderate amount
Caregiver		55 to 64	Female			Internet				Sometimes			Online searches, asking friends in similar situations.				Less than one time per month					Rarely		Discussed with friends in similar situations	Personal and home help		Personal Support Worker Retirement Home Assisted Living	Computer		Yes		Specific times for use of business (less crowded, more time provided for transactions)	Always					A great deal
Other (please specify)	Volunteer	65 to 74	Female			The Dementia Society						Never					Less than one time per month				Sometimes			Friends	Other (please specify)	Treatment innovations		Tablet (ipad)			No	All employees with general dementia knowledge	Always						A lot
Other (please specify)	Social worker	25 to 34	Female			Internet					Rarely				weekly						Sometimes			Dementia Society or by asking colleagues	Support groups		All services mentioned above	Computer		Yes		Having basic knowledge of dementia and simple approaches to use to avoid disagreements and potential conflicts.	Always					A great deal
Caregiver		55 to 64	Female			Internet				Sometimes			Internet				Less than one time per month				Sometimes			internet	Adults' day programs			Computer		Yes		Open to tailor to our needs	Always							A moderate amount
Other (please specify)	geriatric mental health community support	55 to 64		Male		Other (please specify)	our organization is closely linked to resources providing services to this client group					Never	use internet or coworkers	Multiple times per week							Sometimes			speak with coworkers	Other (please specify)	all of the above	all avaialbe	Computer		Yes		goals in keeping with maximizing autonomy but not overlooking need for support with activities that exceed capacity related to progressing cognitive decline	Always					A great deal
Caregiver		45 to 54	Female			Specialist Doctor						Never					Less than one time per month						Never		Other (please specify)	research information	none	Tablet (ipad)		Yes		Kindness and patience	Always					A great deal
Other (please specify)	Former nurse with aging parents (one of them had a stroke)	45 to 54	Female			Internet					Rarely		On Internet, consulting with friends and doctors				Less than one time per month						Never		Personal and home help		not relevant at the moment	Computer		Yes		Knowing that it has trained, attentive, caring personel	Always						A lot
Caregiver		45 to 54	Female			The Dementia Society					Rarely				weekly							Rarely			Support groups		Mom lives on a Retirement Community Secure Living Floor. LHIN staff also help. Geriatric Psychiatric Outreach Program case manager was a great help.	Computer		Yes		Training in understanding how best to communicate with people with dementia. Owners/managers champions for patience and understanding--in encouraging staff to take the time required.	Always					A great deal
Other (please specify)	Volunteer	75 or older	Female			The Dementia Society					Rarely		Called the Dementia Society		weekly							Rarely		Phone a dementia care coach	Long-term care home		N/A	Tablet (ipad)		Yes		Staff educated about dementia.	Always					A great deal
Caregiver		65 to 74	Female			Internet				Sometimes			Online searches; contacted the Dementia Society; spoke with doctors/health care professionals.				Less than one time per month				Sometimes			Online searches; contacted the Dementia Society; spoke with doctors/health care professionals.	Long-term care home		LTC	Other (please specify)	laptop		No	N/A	Always					A great deal					My mother is now in LTC so I don't require services within the community at this time.
Caregiver		75 or older	Female			The Dementia Society						Never		Multiple times per week								Rarely			Adults' day programs		day programs	Computer			No	What it already does, education; different programs like exercises, sing along , regular meetings with a dementia coordinator, support if needed; general information on various possibilities to obtain services. One important thing is to help make dementia a part of life and see the positive on how we can be active and happy.	Always					A great deal					Thank you . We know their support is always there if needed.
Other (please specify)	I feel fine, yes I am classified with dementia, however i get along just fine, I can handle house cleaning, meals made by freash produce.	55 to 64	Female			The Dementia Society						Never					Less than one time per month						Never		Other (please specify)	nothing on this list, I can manage quite well!!!!!	none	Computer			No	I don't need one	Always									None at all	thank you for this survey!!!!!!
Caregiver		75 or older		Male		The Dementia Society					Rarely						Less than one time per month					Rarely			Personal and home help		PSW's five times per week	Computer			No	If their staff were trained.	Always							A moderate amount
Caregiver		55 to 64	Female			The Dementia Society				Sometimes			Dementia society, internet, friends, my doctor			Monthly					Sometimes				Other (please specify)	all of the above in past year	Respite cAre PSW Senior living consultant Dementia coach Support group	Tablet (ipad)		Yes		Customer service agents patient, talk to the person with dementia directly, explain things in simple terms	Always					A great deal
Caregiver		55 to 64		Male		Internet				Sometimes			311, internet, public guardian office, eventually found dimentia society				Less than one time per month				Sometimes				Other (please specify)	in the begining i was looking for any help i could get	currently transitioned to long term care after broken hip. while at home was a struggle never did manage to get help to home	Computer		Yes		staff recognizing it, staff aware enough to get cues from caregiver and able to roll with flow		Usually				A great deal
Caregiver		45 to 54	Female			Specialist Doctor				Sometimes			Search the internet				Less than one time per month				Sometimes			sometimes don't do anything	Personal and home help		Day program, PSW, Champlain LHIN	Computer		Yes		Being more patient and speaking clearly	Always					A great deal
Caregiver		55 to 64	Female			The Dementia Society			Usually				Internet				Less than one time per month					Rarely			Personal and home help			Computer		Yes		Understanding	Always						A lot
Dementia care coach		25 to 34	Female			The Dementia Society				Sometimes			The Internet or ask my colleagues - bring up challenges in case reviews	Multiple times per week							Sometimes			The Internet or ask my colleagues - bring up challenges in case reviews	Other (please specify)	All of the above, depending on my conversation with a client and their specific needs	Dementia society resources and programs, community support services like ADP programs, transportation resources, private agencies, apps and websites like Careteam, Caredove, ... to name a few	Computer		Yes		Sensory friendly (e.g., no loud music, bright lights), unbiased and patient customer service with knowledge of dementia, easy to navigate spaces.	Always					A great deal
Dementia care coach		25 to 34	Female			The Dementia Society				Sometimes			Search the internet, call other community support workers for suggestions	Multiple times per week									Never		Personal and home help		Anything that is located on Caredove	Computer		Yes		Training for staff and ongoing refreshers and new training for employee onboarding Specific times for people with Dementia to shop a more friendly environment (less noise, better lighting, or more help from staff - with an explanation of which one of these is offered)	Always					A great deal					Making sure places that are deemed Dementia Friendly always stay up to date on their training so people don't have bad experiences and use the search less.
Dementia care coach		45 to 54	Female			Other (please specify)	Internet, Community Partners, Friends			Sometimes			I made some calls to colleagues or searched the internet. Reached out to the agency to hear straight from them the process for service, so I am clear when relaying the message to the client. Will break down the steps and let then know if they need a Health Card at the time of the call so they are prepared as well with the info required.			Monthly						Rarely		Internet search/ reach out to other health care professionals. When I find something I then share with my colleagues.	Personal and home help		There seems to be a gap in services for that are too early in the dementia to attend a day program and at home with a caregiver and not able to qualify for personal care hours	Computer		Yes		Treating an individual with respect and letting them continue to do task eg banking for as long as possible	Always					A great deal					There seems to be a gap in services for clients that are in early dementia that do not fit in to attend a day program. They are at home with a caregiver and not able to qualify for personal care hours because they are still capable, yet the caregiver expresses the change in their loved one is stressful and find it hard to keep them busy because they no longer are capable of participating in what …
Dementia care coach		35 to 44	Female			Internet					Rarely					Monthly						Rarely			Other (please specify)	LHIN services: LTC, short stay respite, Community support sector services, diagnostic services		Computer		Yes		NA		Usually				A great deal
Dementia care coach		45 to 54	Female			Internet					Rarely				weekly							Rarely			Other (please specify)	Culturally suitable programsto reach diversity	SG, education, Info sessions	Computer		Yes		staff aware how to communicate with PWD	Always					A great deal
Dementia care coach		35 to 44	Female			Other (please specify)	Community Network				Rarely		Ask a more knowledgeable coworker - hit or miss The way Question #5 is posed - its a bit odd to answer	Multiple times per week								Rarely		A more knowledgeable coworker Question #8 is a bit odd to answer	Other (please specify)	Multiple - but could not choose - all of the above	All of the above if care refers to all needs	Other (please specify)	Computer and Tabet	Yes		Gentle and soft approach. Time to listen to needs. Client centered communication strategies. Appropriate language and vocabulary.	Always					A great deal
Caregiver		45 to 54		Male		The Dementia Society				Sometimes			Pinterest			Monthly					Sometimes			Google's, Pinterest and YouTube.	Other (please specify)	How to prepare for the different stages of the Alzheimer disease.	Alzheimer's	Mobile phone		Yes		To understand the person of care-giver	Always							A moderate amount			Stay Safe.
Caregiver		75 or older	Female			Friend(s)				Sometimes			Family doctor & gerontologist		weekly						Sometimes			During this pandemic it is very difficult.	Support groups		We saw a social worker when he was diagnosed but nothing followed since the pandemic.	Mobile phone		Yes		Getting more informed, what is expected of me....how I can help in a most beneficial way for my husband and for myself without getting too overwhelmed. I need to know where I am going with all this.	Always								A little		Thanks
Caregiver		55 to 64	Female			The Dementia Society				Sometimes			I asked people and searched the internet and the Dementia Society website.			Monthly					Sometimes			Ask more people, make more calls, search more.	Long-term care home		Private companions.	Computer		Yes		Good question...	Always						A lot				Most services available for people with dementia and their caregivers are in the daytime. Many caregivers have day jobs, as in my case. Some evening activities would be great. How about a choir specifically for people with dementia and their caregivers?
Caregiver		65 to 74		Male		Internet				Sometimes			kept searching and asking	Multiple times per week							Sometimes			kept searching and asking	Support groups			Computer		Yes		advertising, proof of benefits	Always					A great deal
Caregiver		75 or older		Male		Specialist Doctor				Sometimes			Help from daughter on inter net			Monthly						Rarely		Local Alzheimer office	Long-term care home		Massage therapist	Mobile phone		Yes		Dont know	Always							A moderate amount
Caregiver		18 to 24	Female			Internet				Sometimes			I googled my questions a lot. When my questions were to complicated I started posting on different boards and forums.			Monthly				Usually				Typically I would post on a forum, call the alzheimers association hotline or just figure it out myself.	Other (please specify)	All plus medical and behavioral information and help	I’ve tried everything from in the house memory care aide, adult day programs, assisted living and nursing home.	Mobile phone		Yes		Workers know how to talk to and interact with a person and caregiver of someone with any type of dementia. And how to help in whatever setting they are in. Like a waitress speaking slower and loudly, not rushing them when answering questions and providing a menu with pictures.	Always					A great deal
Dementia care coach		25 to 34	Female			Internet					Rarely			Multiple times per week								Rarely			Other (please specify)	all types of support available to our clients		Computer		Yes		workers having patience and taking more time with people who appear to need more support.	Always					A great deal
Dementia care coach		25 to 34	Female			The Dementia Society					Rarely			Multiple times per week								Rarely			Other (please specify)	All of the above	All of the above	Computer		Yes		Supportive, patient staff that have a general awareness and understanding of Dementia.		Usually				A great deal					I just noticed there a few typos. Great survey :)
Dementia care coach		45 to 54	Female			The Dementia Society					Rarely				weekly							Rarely			Support groups			Computer		Yes		-having easy access to Dementia friendly resources.	Always					A great deal
Other (please specify)	Daughter living next door to my parents (mother has dementia).	55 to 64	Female			Other (please specify)	Best friend who had been through the same thing				Rarely						Less than one time per month						Never		Other (please specify)	Dementia information	My father, myself and my husband help/support my mother. We give my dad a break and make most meals, do errands and calls to doctor etc	Tablet (ipad)		Yes		Compassionate employees/people	Always					A great deal
Caregiver		45 to 54	Female			Other (please specify)	All of the above			Sometimes			Took the advice if a friend who had lived through a similar situation. I contacted the Alzheimer's Society as per that advice				Less than one time per month				Sometimes			I search for information more so than services	Other (please specify)	Information/ coping skills	Assisted Living	Mobile phone		Yes		Patience & kindness let alone recognizing what dementia even is	Always							A moderate amount
Caregiver		45 to 54	Female			Other (please specify)	Books from other caregivers			Sometimes			Podcasts		weekly						Sometimes			Kept Googling, most of the time I didn't find an answer that fit.	Other (please specify)	Communicating	Palliative care, in home medical care	Computer		Yes		Floors that are a solid color, good lighting, quiet corners, workers who understand the challenges of dementia.	Always					A great deal
Caregiver		45 to 54	Female			The Dementia Society					Rarely		Good at digging and organizing. part of Dementia Advocacy Canada and getting more into dementia advocacy, senior advocacy and housing advocacy.				Less than one time per month					Rarely		My network from Agewell and other caregiver advocates.	Other (please specify)	Mom and dad already at [local LTC homel and already did research on all topics over last 5 years		Mobile phone			No	Add to 13 With retail and banks with constant change of staff, there need to be regular repeat training or train the trainer. Just for them to say they had the training is not sufficient. Does the perso serving is jad tje training?	Always					A great deal
Caregiver		55 to 64	Female			Other (please specify)	Champlain LHIN		Usually				Talking to Champlain LHIN.				Less than one time per month				Sometimes			Did without.	Personal and home help		PSW support, adult day programs.	Tablet (ipad)		Yes		Sharing of knowledge.	Always							A moderate amount
