# Supplementary material for: Usability of a Community-Based Dementia Resource Website: Mixed Methods Study
Source: JMIR Aging. 2023 Apr 20;6:e40762. doi: 10.2196/40762 (PMC10160937; doi:10.2196/40762)
Supplement: Multimedia Appendix 4 [file aging_v6i1e40762_app4.xlsx]

## Sheet: English
How would you describe yourself?	What is your role?		What is your age category?	What is your gender?		How often did you use the website to look for Dementia friendly resources?	If you used the website once, why did you NOT return?	Please rate the following statements about website content and ease-of-use.						Please rate the following statements about website application features.				Overall, how satisfied are you with the website?	Please rate the following statements about your overall thoughts		What is/are the reason(s) you are using the website?	Can you think of any websites that are similar to this one?	Are there any other features you would like us to add?	Do you have any other thoughts you would like to share about the website?	How would you describe your organization?		Approximately how many employees do you have?	How often did you use the website?	If you used the website once, why did you NOT return?	Please rate the following statements about website content and ease-of-use.					Please rate the following statements about website application features.		Overall, how satisfied are you with the website?	Please rate the following statements about your overall thoughts		What is/are the reason(s) you are using the website?	Can you think of any websites that are similar to this one?	Are there any other features you would like us to add?	Do you have any other thoughts you would like to share about the website?
Response	Response	Please specify here	Response	Response	Other (please specify)	Response	Open-Ended Response	The website contains information relevant to what I am looking for.	The website provided me with new information on dementia related resources.	The website made it easier for me to find dementia resources in my area.	The website made it easier for me to find dementia resources relevant to my situation.	The website was easy to navigate.	I was able to quickly find the information that I was interested in on the website.	The way that resources were organized in categories was helpful.	It was easy to find contact information on a specific resource in the directory.	I found it helpful to be able to search for a resource by neighbourhood.	I found it helpful to be able to search for a resource using the map view.	Response	I would recommend this website to others.	I plan to visit the website again.	Open-Ended Response	Open-Ended Response	Open-Ended Response	Open-Ended Response	Response	Other (please specify)	Response	Response	Open-Ended Response	The website contains information relevant to my interests.	The website provided me with information on how to serve people living with dementia	The website made it easier for me to find information on how to serve people living with dementia.	The website was easy to navigate.	I was able to quickly find the information that I was interested in on the website.	I found the information provided on becoming dementia-friendly helpful.	I found adding a resource to the website was easy to do.	Response	I would recommend this website to others.	I plan to visit the website again.	Open-Ended Response	Open-Ended Response	Open-Ended Response	Open-Ended Response
I am an individual looking for dementia related resources (e.g., I am a care partner to an individual living with memory difficulties or dementia, an individual living with memory difficulties or dementia, an individual who works with people living with dementia, or a health care professional).
I am an individual looking for dementia related resources (e.g., I am a care partner to an individual living with memory difficulties or dementia, an individual living with memory difficulties or dementia, an individual who works with people living with dementia, or a health care professional).	Care partner to an individual living with memory difficulties or dementia		56-64	Female		More than 10 times		Strongly agree	Strongly agree	Strongly agree	Strongly agree	Strongly agree	Strongly agree	Strongly agree	Strongly agree	Strongly agree	Strongly agree	Very satisfied	Strongly agree	Strongly agree	Looking for educational resources so I can better help my friend with dementia	the council on aging	you tube videos on topics offered over zoom,but I was not able to attend but would still like to view.	I subscribe and get updates all the time which is very useful and helpful to me. If I had to remember to check the website it would not happen as often
I am part of an organization interested in serving people living with dementia through my business or organization.
I am an individual looking for dementia related resources (e.g., I am a care partner to an individual living with memory difficulties or dementia, an individual living with memory difficulties or dementia, an individual who works with people living with dementia, or a health care professional).
I am part of an organization interested in serving people living with dementia through my business or organization.
I am part of an organization interested in serving people living with dementia through my business or organization.																									Healthcare		Between 20 and 99 employees	More than 10 times		Strongly agree	Strongly agree	Strongly agree	Strongly agree	Strongly agree	Strongly agree	Strongly agree	Very satisfied	Strongly agree	Strongly agree
I am an individual looking for dementia related resources (e.g., I am a care partner to an individual living with memory difficulties or dementia, an individual living with memory difficulties or dementia, an individual who works with people living with dementia, or a health care professional).
I am an individual looking for dementia related resources (e.g., I am a care partner to an individual living with memory difficulties or dementia, an individual living with memory difficulties or dementia, an individual who works with people living with dementia, or a health care professional).
I am an individual looking for dementia related resources (e.g., I am a care partner to an individual living with memory difficulties or dementia, an individual living with memory difficulties or dementia, an individual who works with people living with dementia, or a health care professional).	Individual who works with people living with dementia		65+	Female		Less than 5 times		Agree	Agree	Agree	Agree	Neither agree or disagree	Neither agree or disagree	Agree	Agree	Neither agree or disagree	Agree	Satisfied	Agree	Agree	All available resources are gtogether	no	no	If there is a cost involved for example ; fitness the cost should be stipulated
I am an individual looking for dementia related resources (e.g., I am a care partner to an individual living with memory difficulties or dementia, an individual living with memory difficulties or dementia, an individual who works with people living with dementia, or a health care professional).
I am an individual looking for dementia related resources (e.g., I am a care partner to an individual living with memory difficulties or dementia, an individual living with memory difficulties or dementia, an individual who works with people living with dementia, or a health care professional).
I am an individual looking for dementia related resources (e.g., I am a care partner to an individual living with memory difficulties or dementia, an individual living with memory difficulties or dementia, an individual who works with people living with dementia, or a health care professional).
I am part of an organization interested in serving people living with dementia through my business or organization.																									Other (please specify)	Small Seniors group helping the community	Between 20 and 99 employees	Between 5-9 times		Strongly agree	Agree	Strongly agree	Agree	Agree	Strongly agree	Neither agree or disagree	Very satisfied	Strongly agree	Strongly agree	To send information/upcoming relevant events to members
I am an individual looking for dementia related resources (e.g., I am a care partner to an individual living with memory difficulties or dementia, an individual living with memory difficulties or dementia, an individual who works with people living with dementia, or a health care professional).	Individual who works with people living with dementia		18-35	Female		More than 10 times		Strongly agree	Agree	Agree	Agree	Neither agree or disagree	Agree	Agree	Strongly agree	Agree	Agree	Satisfied	Agree	Strongly agree
I am part of an organization interested in serving people living with dementia through my business or organization.
I am part of an organization interested in serving people living with dementia through my business or organization.
I am an individual looking for dementia related resources (e.g., I am a care partner to an individual living with memory difficulties or dementia, an individual living with memory difficulties or dementia, an individual who works with people living with dementia, or a health care professional).	Other (Please specify below)	DSORC Volunteer	18-35	Female		Less than 5 times		Strongly agree	Agree	Strongly agree	Agree	Strongly agree	Strongly agree	Agree	Strongly agree	Agree	Agree	Very satisfied	Strongly agree	Agree	To learn more about dementia friendly resources in our community that I can recommend to caregivers and people dealing with dementia.	The champlain healthline website	No	No
I am an individual looking for dementia related resources (e.g., I am a care partner to an individual living with memory difficulties or dementia, an individual living with memory difficulties or dementia, an individual who works with people living with dementia, or a health care professional).
I am part of an organization interested in serving people living with dementia through my business or organization.																									Other (please specify)	DSORC	Between 20 and 99 employees	Once	Testing/reviewing	Agree	Strongly agree	Strongly agree	Agree	Agree	Strongly agree	Strongly agree	Satisfied	Strongly agree	Strongly agree	Reviewing (DSORC volunteer)	BIA websites in Ottawa	Category titles should link directly without requiring the user to click the arrow on the right of the page.	The "Featured dementia-friendly resources" header on the home page could be clearer. I wasn't sure what that section represented at first glance.
I am an individual looking for dementia related resources (e.g., I am a care partner to an individual living with memory difficulties or dementia, an individual living with memory difficulties or dementia, an individual who works with people living with dementia, or a health care professional).	Individual who works with people living with dementia		65+	Female		Between 5-9 times		Agree	Agree	Agree	Agree	Agree	Agree	Agree	Agree	Agree	Agree	Very satisfied	Strongly agree	Agree	Resources
I am an individual looking for dementia related resources (e.g., I am a care partner to an individual living with memory difficulties or dementia, an individual living with memory difficulties or dementia, an individual who works with people living with dementia, or a health care professional).
I am part of an organization interested in serving people living with dementia through my business or organization.																									Healthcare		Less than 20 employees	Less than 5 times		Agree	Agree	Agree	Agree	Agree	Agree	Agree	Satisfied	Agree	Agree
I am an individual looking for dementia related resources (e.g., I am a care partner to an individual living with memory difficulties or dementia, an individual living with memory difficulties or dementia, an individual who works with people living with dementia, or a health care professional).	Other (Please specify below)	DSORC volunteer Facilitator	65+	Female		Between 5-9 times	No alphabetical index No search engine Topic categories too broad	Neither agree or disagree	Disagree	Strongly disagree	Strongly disagree	Strongly disagree	Strongly disagree	Strongly disagree	Strongly disagree	Strongly disagree	Strongly disagree	Very dissatisfied	Strongly disagree	Strongly disagree	Checking it out at as a possible dementia resource.	No	Search engine Index Alphabetize listings Make the categories less broad - under Food & Beverage, I found 211 Ontario	This website has great potential. Start at the beginning again. Map out what you want to do. Hire an experienced website design person to create a good framework and then slot in your information. This can not be fixed as it is.
I am part of an organization interested in serving people living with dementia through my business or organization.																									Other (please specify)	Technology Support	Less than 20 employees	Between 5-9 times	N/A - I will be referring to the website more often in the future	Agree	Strongly agree	Agree	Agree	Agree	Strongly agree	Neither agree or disagree	Satisfied	Strongly agree	Agree	For learning purposes and to find resources on becoming more Dementia friendly	Not at the moment
I am part of an organization interested in serving people living with dementia through my business or organization.																									Healthcare		Between 100-499 employees	Between 5-9 times		Agree	Agree	Neither agree or disagree	Agree	Agree	Agree	Agree	Satisfied	Agree	Agree	support for families	no
I am part of an organization interested in serving people living with dementia through my business or organization.																									Government		500 or more employees	More than 10 times		Strongly agree	Strongly agree	Strongly agree	Strongly agree	Strongly agree	Strongly agree	Strongly agree	Very satisfied	Strongly agree	Strongly agree
I am an individual looking for dementia related resources (e.g., I am a care partner to an individual living with memory difficulties or dementia, an individual living with memory difficulties or dementia, an individual who works with people living with dementia, or a health care professional).	Individual who works with people living with dementia		36-45	Female		Less than 5 times		Agree	Neither agree or disagree	Neither agree or disagree	Agree	Disagree	Strongly disagree	Neither agree or disagree	Disagree	Disagree	Neither agree or disagree	Satisfied	Agree	Agree	For resources for clients	No	List things alphabetically in categories. It’s very scattered	Search filter feature per category seems unreliable. What appears in the category via search through a different channel does not when searched through categories with the filter- when it should. Hard to navigate to find what you’re looking for.
I am an individual looking for dementia related resources (e.g., I am a care partner to an individual living with memory difficulties or dementia, an individual living with memory difficulties or dementia, an individual who works with people living with dementia, or a health care professional).	Care partner to an individual living with memory difficulties or dementia		56-64	Female		More than 10 times		Agree	Agree	Agree	Agree	Agree	Agree	Agree	Agree	Agree	Neither agree or disagree	Satisfied	Agree	Agree	Care information	No	No
I am an individual looking for dementia related resources (e.g., I am a care partner to an individual living with memory difficulties or dementia, an individual living with memory difficulties or dementia, an individual who works with people living with dementia, or a health care professional).
I am part of an organization interested in serving people living with dementia through my business or organization.																									Healthcare		Less than 20 employees	Less than 5 times		Agree	Neither agree or disagree	Disagree	Disagree	Strongly disagree	Neither agree or disagree	Neither agree or disagree	Satisfied	Agree	Agree	finding resources	no	alphabetical order would be helpful - or maybe list the agencies that are dementia friendly first, then the others? There seems to be absolutely no logical order.	the search features are not working properly. If you search for a category using the checkboxes, it gives you x results. If you search that same category using the "explore the directory" option, you get many more results. As in, if you search for the transportation category, using the "view all" and filter for only the transportation (and housing) category you don't get OC Transpo. You get one T…
I am part of an organization interested in serving people living with dementia through my business or organization.
I am an individual looking for dementia related resources (e.g., I am a care partner to an individual living with memory difficulties or dementia, an individual living with memory difficulties or dementia, an individual who works with people living with dementia, or a health care professional).	Care partner to an individual living with memory difficulties or dementia	stroke and ABI	56-64	Female		More than 10 times		Agree	Agree	Agree	Neither agree or disagree	Agree	Neither agree or disagree	Agree	Agree	Agree	Neither agree or disagree	Satisfied	Strongly agree	Strongly agree	Find resources, support groups, activities
I am an individual looking for dementia related resources (e.g., I am a care partner to an individual living with memory difficulties or dementia, an individual living with memory difficulties or dementia, an individual who works with people living with dementia, or a health care professional).	Care partner to an individual living with memory difficulties or dementia		56-64	Male		Less than 5 times	I usually get information from the organization that provides my mom's home care workers. I have been able to buy what has been needed to assist with day to day living from Canada Care. ie: walker, shower safety equipment etc.	Neither agree or disagree	Neither agree or disagree	Disagree	Neither agree or disagree	Neither agree or disagree	Neither agree or disagree	Neither agree or disagree	Neither agree or disagree	Disagree	Disagree	Satisfied	Agree	Agree	I try to read and/or visit websites that are sent to me about dementia in case it contains something that my mom could use at the time.	You can find some of the info by just doing simple google searches.	No.	Even though I have not personally utilized this particular website yet I would recommend sending out the links every now and then to anyone who asks for a notification while trying to expand the visibility of the website. Is there a way to use any/more company special offers to increase distribution?
I am an individual looking for dementia related resources (e.g., I am a care partner to an individual living with memory difficulties or dementia, an individual living with memory difficulties or dementia, an individual who works with people living with dementia, or a health care professional).
I am an individual looking for dementia related resources (e.g., I am a care partner to an individual living with memory difficulties or dementia, an individual living with memory difficulties or dementia, an individual who works with people living with dementia, or a health care professional).	Care partner to an individual living with memory difficulties or dementia		65+	Female		Between 5-9 times		Agree	Agree	Agree	Agree	Neither agree or disagree	Agree	Agree	Agree	Neither agree or disagree	Neither agree or disagree	Satisfied	Agree	Agree	To find cultural activities online and to talk to talk to psychologist... to learn more about my husband dementia.	No	I was overwhelmed by the number of workshops offered online	It would more helpful to get directly the link to the different workshops instead of tickets
I am an individual looking for dementia related resources (e.g., I am a care partner to an individual living with memory difficulties or dementia, an individual living with memory difficulties or dementia, an individual who works with people living with dementia, or a health care professional).
I am an individual looking for dementia related resources (e.g., I am a care partner to an individual living with memory difficulties or dementia, an individual living with memory difficulties or dementia, an individual who works with people living with dementia, or a health care professional).	Care partner to an individual living with memory difficulties or dementia		65+	Female		Once	I have never used it. I did not know it existed until I saw this post.	Neither agree or disagree	Neither agree or disagree	Neither agree or disagree	Neither agree or disagree	Neither agree or disagree	Neither agree or disagree	Neither agree or disagree	Neither agree or disagree	Neither agree or disagree	Neither agree or disagree	Very satisfied	Neither agree or disagree	Strongly agree	I have never used it.	No.	I don’t know.	I will be sure to check it out.
I am an individual looking for dementia related resources (e.g., I am a care partner to an individual living with memory difficulties or dementia, an individual living with memory difficulties or dementia, an individual who works with people living with dementia, or a health care professional).	Care partner to an individual living with memory difficulties or dementia		56-64	Female		More than 10 times		Strongly agree	Agree	Agree	Agree	Agree	Agree	Agree	Agree	Agree	Agree	Very satisfied	Agree	Agree
I am an individual looking for dementia related resources (e.g., I am a care partner to an individual living with memory difficulties or dementia, an individual living with memory difficulties or dementia, an individual who works with people living with dementia, or a health care professional).	Care partner to an individual living with memory difficulties or dementia		65+	Female		Between 5-9 times		Strongly agree	Strongly agree	Strongly agree	Strongly agree	Strongly agree	Strongly agree	Strongly agree	Strongly agree	Strongly agree	Strongly agree	Satisfied	Strongly agree	Strongly agree	good information helps to understand illness	no	NO	NO
I am an individual looking for dementia related resources (e.g., I am a care partner to an individual living with memory difficulties or dementia, an individual living with memory difficulties or dementia, an individual who works with people living with dementia, or a health care professional).	Other (Please specify below)	The wife of man living with Dementia	65+	Female		Between 5-9 times		Agree	Agree	Agree	Agree	Agree	Agree	Agree	Agree	Agree	Agree	Satisfied	Agree	Agree	For resources and information	No	No	No
I am an individual looking for dementia related resources (e.g., I am a care partner to an individual living with memory difficulties or dementia, an individual living with memory difficulties or dementia, an individual who works with people living with dementia, or a health care professional).
I am an individual looking for dementia related resources (e.g., I am a care partner to an individual living with memory difficulties or dementia, an individual living with memory difficulties or dementia, an individual who works with people living with dementia, or a health care professional).	Care partner to an individual living with memory difficulties or dementia	My husband has some confusion	56-64	Female		Between 5-9 times		Strongly agree	Strongly agree	Agree	Agree	Agree	Agree	Agree	Agree	Agree	Agree	Very satisfied	Strongly agree	Strongly agree	Educate myself, great supports	No, this one stands out for sure. Excellent!	Support groups when COVID is over. To meet other people and start a COOP for caregiving exchange	It has been very helpful for me. I have learned how to cope better. THANK YOU!
I am an individual looking for dementia related resources (e.g., I am a care partner to an individual living with memory difficulties or dementia, an individual living with memory difficulties or dementia, an individual who works with people living with dementia, or a health care professional).	Health Care Professional (Please specify below)	Adult Day Program worker	36-45	Female		Less than 5 times		Strongly agree	Strongly agree	Strongly agree	Strongly agree	Strongly agree	Strongly agree	Strongly agree	Strongly agree	Strongly agree	Strongly agree	Very satisfied	Strongly agree	Strongly agree	Looking for resources in the area where our clients live	NO	No	No
I am an individual looking for dementia related resources (e.g., I am a care partner to an individual living with memory difficulties or dementia, an individual living with memory difficulties or dementia, an individual who works with people living with dementia, or a health care professional).	Care partner to an individual living with memory difficulties or dementia		56-64	Female		More than 10 times		Strongly agree	Strongly agree	Strongly agree	Strongly agree	Agree	Agree	Strongly agree	Agree	Neither agree or disagree	Neither agree or disagree	Very satisfied	Strongly agree	Strongly agree	Caregiver support	No	I cant think of anything	Keep up the great work
I am an individual looking for dementia related resources (e.g., I am a care partner to an individual living with memory difficulties or dementia, an individual living with memory difficulties or dementia, an individual who works with people living with dementia, or a health care professional).	Care partner to an individual living with memory difficulties or dementia		65+	Male		Between 5-9 times		Agree	Agree	Agree	Agree	Strongly agree	Agree	Strongly agree	Agree	Agree	Agree	Very satisfied	Strongly agree	Strongly agree	For my mother	No	No	No
I am an individual looking for dementia related resources (e.g., I am a care partner to an individual living with memory difficulties or dementia, an individual living with memory difficulties or dementia, an individual who works with people living with dementia, or a health care professional).	Care partner to an individual living with memory difficulties or dementia		65+	Male		Less than 5 times		Agree	Neither agree or disagree	Agree	Agree	Neither agree or disagree	Neither agree or disagree	Neither agree or disagree	Neither agree or disagree	Neither agree or disagree	Neither agree or disagree	Satisfied	Agree	Neither agree or disagree	updates	no	none	none
I am an individual looking for dementia related resources (e.g., I am a care partner to an individual living with memory difficulties or dementia, an individual living with memory difficulties or dementia, an individual who works with people living with dementia, or a health care professional).	Other (Please specify below)	Gerontologist by degree	18-35	Female		More than 10 times		Strongly agree	Strongly agree	Strongly agree	Strongly agree	Strongly agree	Strongly agree	Strongly agree	Strongly agree	Strongly agree	Strongly agree	Very satisfied	Strongly agree	Strongly agree	To keep up to date in my knowledge and to find ideas for former colleagues
I am an individual looking for dementia related resources (e.g., I am a care partner to an individual living with memory difficulties or dementia, an individual living with memory difficulties or dementia, an individual who works with people living with dementia, or a health care professional).
I am an individual looking for dementia related resources (e.g., I am a care partner to an individual living with memory difficulties or dementia, an individual living with memory difficulties or dementia, an individual who works with people living with dementia, or a health care professional).	Care partner to an individual living with memory difficulties or dementia		65+	Female		Between 5-9 times		Agree	Agree	Neither agree or disagree	Agree	Agree	Agree	Agree	Neither agree or disagree	Neither agree or disagree	Neither agree or disagree	Satisfied	Agree	Agree
I am an individual looking for dementia related resources (e.g., I am a care partner to an individual living with memory difficulties or dementia, an individual living with memory difficulties or dementia, an individual who works with people living with dementia, or a health care professional).	Care partner to an individual living with memory difficulties or dementia	Wife	65+	Female		Less than 5 times		Neither agree or disagree	Neither agree or disagree	Neither agree or disagree	Neither agree or disagree	Neither agree or disagree	Neither agree or disagree	Neither agree or disagree	Neither agree or disagree	Neither agree or disagree	Neither agree or disagree	Satisfied	Agree	Agree	Help!	No	Don’t know it enough to make suggestions	See above
I am an individual looking for dementia related resources (e.g., I am a care partner to an individual living with memory difficulties or dementia, an individual living with memory difficulties or dementia, an individual who works with people living with dementia, or a health care professional).	Care partner to an individual living with memory difficulties or dementia		65+	Female		More than 10 times		Neither agree or disagree	Agree	Neither agree or disagree	Neither agree or disagree	Agree	Neither agree or disagree	Agree	Neither agree or disagree	Agree	Agree	Satisfied	Agree	Agree	As a resource for education and activities for my husband	The Dementia Advocacy group.
I am an individual looking for dementia related resources (e.g., I am a care partner to an individual living with memory difficulties or dementia, an individual living with memory difficulties or dementia, an individual who works with people living with dementia, or a health care professional).	Care partner to an individual living with memory difficulties or dementia		65+	Female		Between 5-9 times	Because I found it was more suited if you lived in Ottawa	Neither agree or disagree	Neither agree or disagree	Neither agree or disagree	Neither agree or disagree	Agree	Neither agree or disagree	Neither agree or disagree	Neither agree or disagree	Neither agree or disagree	Neither agree or disagree	Satisfied	Agree	Neither agree or disagree	Just checking it out	No	I don’t know	No
I am an individual looking for dementia related resources (e.g., I am a care partner to an individual living with memory difficulties or dementia, an individual living with memory difficulties or dementia, an individual who works with people living with dementia, or a health care professional).
I am an individual looking for dementia related resources (e.g., I am a care partner to an individual living with memory difficulties or dementia, an individual living with memory difficulties or dementia, an individual who works with people living with dementia, or a health care professional).	Individual who works with people living with dementia		65+	Female		Once	No index, no search engine, no order by location or even alphabet	Disagree	Disagree	Strongly disagree	Strongly disagree	Strongly disagree	Strongly disagree	Strongly disagree	Strongly disagree	Strongly disagree	Strongly disagree	Very dissatisfied	Strongly disagree	Strongly disagree	Testing		Search engine, alphabetize listings, separate out listings by region, include a comprehensive clickable index	It appears disorganized and crudely designed by amateurs.
I am part of an organization interested in serving people living with dementia through my business or organization.																									Healthcare		500 or more employees	Less than 5 times	Will use more in future. Just brought to my attention.	Agree	Agree	Agree	Disagree	Disagree	Agree	Neither agree or disagree	Satisfied	Agree	Agree	Just brought to my attention		Should have search option for overall website. Services should be organized alphabetically under each option. Should have option of viewing all services under one heading at same time rather than scrolling through multiple pages
I am an individual looking for dementia related resources (e.g., I am a care partner to an individual living with memory difficulties or dementia, an individual living with memory difficulties or dementia, an individual who works with people living with dementia, or a health care professional).	Health Care Professional (Please specify below)		36-45	Female		Between 5-9 times		Strongly agree	Strongly agree	Strongly agree	Strongly agree	Strongly agree	Strongly agree	Strongly agree	Strongly agree	Strongly agree	Strongly agree	Very satisfied	Strongly agree	Strongly agree
I am part of an organization interested in serving people living with dementia through my business or organization.
I am an individual looking for dementia related resources (e.g., I am a care partner to an individual living with memory difficulties or dementia, an individual living with memory difficulties or dementia, an individual who works with people living with dementia, or a health care professional).	Care partner to an individual living with memory difficulties or dementia		56-64	Female		Less than 5 times	I need a list of Memory Care facilities in [my area] but your website has none listed.	Neither agree or disagree	Agree	Neither agree or disagree	Disagree	Agree	Neither agree or disagree	Agree	Agree	Disagree	Neither agree or disagree	Satisfied	Disagree	Disagree	I will research information by myself it will be faster and easier	No
I am part of an organization interested in serving people living with dementia through my business or organization.																									Healthcare		Less than 20 employees	Less than 5 times		Strongly agree	Strongly agree	Neither agree or disagree	Disagree	Disagree	Agree	Strongly agree	Satisfied	Agree	Strongly agree	To find potential associations to collaborate with.	None that come to mind.	A search function...by keyword or location.	Thank you for putting this together!

## Sheet: French
Comment vous décririez-vous?	Quel est votre rôle?		Quel est votre groupe d’âge ?	Quel est votre genre ?		À quelle fréquence avez-vous utilisé le site internet pour rechercher des ressources adaptées à la démence?	Si vous avez utilisé le site internet qu'une seule fois, pourquoi n'êtes-vous pas revenu?	Veuillez s’il vous plaît indiquer si vous êtes en accord ou désaccord avec les énoncés suivants.						Fonctionnalités de l'application				Dans l'ensemble, dans quelle mesure êtes-vous satisfait du site internet ?	Veuillez noter les affirmations suivantes concernant vos pensées générales		Pour quelle (s) raison (s) utilisez-vous le site internet ?	Connaissez-vous des sites internet similaires à celui-ci?	Y a-t-il d'autres fonctionnalités que vous aimeriez que nous ajoutions?	Avez-vous d'autres idées que vous aimeriez partager au sujet de ce site ?	Comment décririez-vous votre organisation ?		Combien d'employés comptez-vous environ?	À quelle fréquence avez-vous utilisé le site internet ?	Si vous avez utilisé le site internet qu'une seule fois, pourquoi n'êtes-vous pas revenu?	Veuillez s’il vous plaît indiquer si vous êtes en accord ou désaccord avec les énoncés suivants.					Veuillez s’il vous plaît indiquer si vous êtes en accord ou désaccord avec les énoncés suivants.		Dans l'ensemble, dans quelle mesure êtes-vous satisfait du site internet ?	Veuillez s’il vous plaît indiquer si vous êtes en accord ou désaccord avec les énoncés suivants.		Pour quelle (s) raison (s) utilisez-vous le site internet ?	Connaissez-vous des sites internet similaires à celui-ci?	Y a-t-il d'autres fonctionnalités que vous aimeriez que nous ajoutions?	Avez-vous d'autres idées que vous aimeriez partager au sujet de ce site?
Response	Response	Veuillez s’il vous plaît préciser	Response	Response	Autre (Veuillez s’il vous plaît préciser )	Response	Open-Ended Response	Le site internet contient des informations pertinentes à ce que je recherche.	Le site internet m'a fourni de nouvelles informations sur les ressources liées à la démence.	Le site internet m'a permis de trouver plus facilement des ressources sur la démence dans ma région.	Le site internet m'a permis de trouver plus facilement des ressources sur la démence pertinentes à ma situation	Le site internet était facile à naviguer	J'ai pu trouver rapidement les informations qui m'intéressaient sur le site.	La façon dont les ressources étaient organisées en catégories a été utile.	Il était facile de trouver les coordonnées d'une ressource spécifique dans l'annuaire.	J'ai trouvé utile de pouvoir rechercher une ressource par quartier.	J'ai trouvé utile de pouvoir rechercher une ressource en utilisant la carte.	Response	Je recommanderais ce site internet à d'autres	Je prévois de visiter à nouveau le site interne	Open-Ended Response	Open-Ended Response	Open-Ended Response	Open-Ended Response	Response	Autre (veuillez s’il vous plaît préciser)	Response	Response	Open-Ended Response	Le site contient des informations relatives à mes intérêts.	Le site m'a fourni des informations sur la façon de servir les personnes atteintes de démence	Le site m'a permis de trouver plus facilement des informations sur la façon de servir les personnes atteintes de démence.	Le site était facile à naviguer.	J'ai pu trouver rapidement les informations qui m'intéressaient sur le site.	J'ai trouvé utile les informations fournies sur la façon de mieux accueillir les personnes atteintes de démence.	J'ai trouvé qu’il était facile d'ajouter des ressource au site.	Response	Je recommanderais ce site internet à d'autres	Je prévois de visiter à nouveau le site internet	Open-Ended Response	Open-Ended Response	Open-Ended Response	Open-Ended Response
Je suis une personne à la recherche de ressources liées à la démence (p. ex., je suis le/la partenaire de soins d'une personne vivant avec des problèmes de mémoire ou ayant une démence, une personne vivant avec des problèmes de mémoire ou une démence, une personne qui travaille avec des personnes atteintes de démence, ou un professionnel de la santé).
Je suis une personne à la recherche de ressources liées à la démence (p. ex., je suis le/la partenaire de soins d'une personne vivant avec des problèmes de mémoire ou ayant une démence, une personne vivant avec des problèmes de mémoire ou une démence, une personne qui travaille avec des personnes atteintes de démence, ou un professionnel de la santé).
Je suis une personne à la recherche de ressources liées à la démence (p. ex., je suis le/la partenaire de soins d'une personne vivant avec des problèmes de mémoire ou ayant une démence, une personne vivant avec des problèmes de mémoire ou une démence, une personne qui travaille avec des personnes atteintes de démence, ou un professionnel de la santé).	Partenaire de soins d'une personne vivant avec des troubles de la mémoire ou une démence		65+	Féminin		Entre 5 et 9 fois		D'accord	D'accord	Ni d'accord ni en désaccord	Ni d'accord ni en désaccord	D'accord	D'accord	Ni d'accord ni en désaccord	Ni d'accord ni en désaccord	Pas d'accord	Ni d'accord ni en désaccord	Plutôt satisfait	D'accord	Tout à fait d'accord	pour trouvez de l'aide dans programme de jour	non
